# Supplementary material for: Characterisation and microbial community analysis of lipid utilising microorganisms for biogas formation
Source: PLoS One. 2019 Nov 8;14(11):e0224989. doi: 10.1371/journal.pone.0224989 (PMC6839884; doi:10.1371/journal.pone.0224989)
Supplement: S3 Fig — (XLSX) [file pone.0224989.s003.xlsx]

## Sheet: CO analysis, data Fig1 and Fig2
	Cummulated volume of biogas formation in ml from 40 g/L Cooking oil								Cummulated volume of biogas formation in ml from 20 g/L Cooking oil									Cummulated volume of biogas formation in ml from 10 g/L Cooking oil									Cummulated volume of biogas formation in ml from 1 g/L Cooking oil									Cummulated volume of biogas formation in ml from 0.1 g/L Cooking oil									Cummulated volume of biogas formation in ml from 0.01 g/L Cooking oil
	Raw data				Data from Gompezt Model				Raw data				Data from Gompezt Model					Raw data				Data from Gompezt Model					Raw data				Data from Gompezt Model					Raw data				Data from Gompezt Model					Raw data
Day	Cummulated biogas volume 1	Cummulated biogas volume 2	Average	STD	Gompezt model1	Gompezt model2	average	STD	Cummulated biogas volume 1	Cummulated biogas volume 2	Average	STDV	Gompezt model1 :Rm=1,2	Gompezt model1 :Rm=0.73	average	STD	day	Cummulated biogas volume 1	Cummulated biogas volume 2	Average	STDV	Gompezt model1 :Rm=1,2	Gompezt model1 :Rm=0.73	average	STD		Cummulated biogas volume 1	Cummulated biogas volume 2	Average	STDV	Gompezt model1 :Rm=1,2	Gompezt model1 :Rm=0.73	average	STD		Cummulated biogas volume 1	Cummulated biogas volume 2	Average	STDV	Gompezt model1 :Rm=1,2	Gompezt model1 :Rm=0.73	average	STD		Day	Cummulated biogas volume 1	Cummulated biogas volume 2	Average	STDV
0	0	0	0	0	0.000508776	0.015999	0.00825389	0.0109533	0	0	0	0	0.203557	0.0196535	0.111605	0.13004	0	0	0	0	0	0.163316	0.0193561	0.0913359	0.101795	0	0	0	0	0	0.519136	0.0717683	0.295452	0.316337	0	0	1	0	0.707107	0.224204	1.71569	0.969947	1.05464		0	1	1	1	0
1	0	0	0	0	0.00290123	0.0534789	0.0281901	0.0357638	0	0	0	0	0.468485	0.115592	0.292039	0.249533	1	0	0	0	0	0.485299	0.133931	0.309615	0.248455	1	1	4	2.5	2.12132	2.63952	1.71569	2.17761	0.653248	1	12	4	8	5.65685	2.63952	9.6	6.11976	4.9218		1	12	10	11	1.41421
2	0	0	0	0	0.0122728	0.142036	0.0771542	0.0917561	0	0	0	0	0.93321	0.42738	0.680295	0.357676	2	0	0	0	0	1.15617	0.54631	0.851238	0.431233	2	2	9	5.5	4.94975	7.30153	7.41942	7.36047	0.083362	2	21	20	20.5	0.707107	9.6171	18.0457	13.8314	5.95995		2	14	17	15.5	2.12132
3	0	0	0	0	0.0405375	0.313163	0.17685	0.192775	1	2	1.5	0.707107	1.6497	1.1218	1.38575	0.373285	3	1	2	1.5	0.707107	2.30958	1.51772	1.91365	0.559927	3	11	23	17	8.48528	13.8006	14.5793	14.19	0.550638	3	33	26	29.5	4.94975	18.9443	22.7427	20.8435	2.6859		3	16	17	15	0.707107
4	0	1	0.5	0.707107	0.109082	0.593892	0.351487	0.342812	5	4	4.5	0.707107	2.64216	2.28671	2.46444	0.25134	4	3	4	3.5	0.707107	4.00932	3.18944	3.59938	0.579744	4	22	26	24	2.82843	20.5537	19.9101	20.2319	0.455125	4	37	26	31.5	7.77817	27.0312	24.7552	25.8932	1.60934		4	16	17	16.5	0.707107
5	0	2	1	1.41421	0.24769	0.996964	0.622327	0.529817	7	7	7	0	3.90004	3.86788	3.88396	0.0227408	5	7	8	7.5	0.707107	6.22307	5.4717	5.84738	0.531293	5	34	26	30	5.65685	26.3712	22.9883	24.6798	2.39211	5	40	26	33	9.89949	32.57	25.5366	29.0533	4.97333		5	16	17	16.5	0.707107
6	0	4	2	2.82843	0.488614	1.51628	1.00245	0.726668	9	11	10	1.41421	5.38118	5.70074	5.54096	0.225962	6	14	14	14	0	8.8348	8.10011	8.46745	0.519502	6	33	26	29.5	4.94975	30.8216	24.5645	27.693	4.4244	6	40	26	33	9.89949	35.9142	25.8292	30.8717	7.13114		6	16	17	16.5	0.707107
7	0	5	2.5	3.53553	0.857844	2.129	1.49342	0.898843	11	14	12.5	2.12132	7.022	7.59021	7.3061	0.401782	7	22	19	20.5	2.12132	11.6818	10.7725	11.2271	0.642971	7	40	26	33	9.89949	33.9804	25.3276	29.654	6.11843	7	40	26	33	9.89949	37.8027	25.9373	31.87	8.39016		7	16	17	16.5	0.707107
8	2	5	3.5	2.12132	1.36748	2.8021	2.08479	1.01443	10	16	13	4.24264	8.75018	9.3757	9.06294	0.442314	8	35	23	29	8.48528	14.595	13.2529	13.924	0.949044	8	40	26	33	9.89949	36.1195	25.6876	30.9036	7.37644	8	40	26	33	9.89949	38.8324	25.977	32.4047	9.09014		8	16	17	16.5	0.707107
9	6	9	7.5	2.12132	2.01229	3.4999	2.7561	1.0519	13	17	15	2.82843	10.4958	10.9576	10.7267	0.326547	9	35	23	29	8.48528	17.4294	15.407	16.4182	1.43	9	40	26	33	9.89949	37.5259	25.8554	31.6906	8.25223	9	40	26	33	9.89949	39.3834	25.9916	32.6875	9.46949		9	16	17	16.5	0.707107
10	8	9	8.5	0.707107	2.7713	4.19009	3.4807	1.00324	19	17	18	1.41421	12.1991	12.2938	12.2464	0.0670207	10	35	23	29	8.48528	20.0779	17.1893	18.6336	2.04256	10	40	26	33	9.89949	38.4335	25.9332	32.1834	8.83905	10	40	26	33	9.89949	39.6755	25.9969	32.8362	9.67224		10	16	17	16.5	0.707107
11	13	9	11	2.82843	3.6127	4.84725	4.22998	0.872959	21	17	19	2.82843	13.814	13.3834	13.5987	0.304494	11	35	23	29	8.48528	22.4745	18.6127	20.5436	2.73069	11	40	26	33	9.89949	39.0125	25.9692	32.4909	9.22306	11	40	26	33	9.89949	39.8295	25.9989	32.9142	9.77975		11	16	17	16.5	0.707107
12	13	9	11	2.82843	4.50017	5.45394	4.97705	0.674418	21	17	19	2.82843	15.3094	14.249	14.7792	0.749846	12	35	23	29	8.48528	24.5881	19.7207	22.1544	3.44178	12	40	26	33	9.89949	39.3793	25.9858	32.6825	9.47064	12	40	26	33	9.89949	39.9105	25.9996	32.9551	9.83652		12	16	17	16.5	0.707107
13	13	9	11	2.82843	5.39834	6.00019	5.69926	0.425569	21	17	19	2.82843	16.6672	14.9235	15.7953	1.233	13	35	23	29	8.48528	26.4143	20.5671	23.4907	4.13458	13	40	26	33	9.89949	39.6105	25.9934	32.802	9.62871	13	40	26	33	9.89949	39.9531	25.9998	32.9765	9.86641		13	16	17	16.5	0.707107
14	13	9	11	2.82843	6.27675	6.48216	6.37945	0.145243	21	17	19	2.82843	17.8802	15.4416	16.6609	1.72431	14	35	23	29	8.48528	27.9666	21.205	24.5858	4.78118	14	40	26	33	9.89949	39.7558	25.997	32.8764	9.72899	14	40	26	33	9.89949	39.9754	25.9999	32.9877	9.88212		14	16	17	16.5	0.707107
15	13	9	11	2.82843	7.11177	6.90049	7.00613	0.149401	21	17	19	2.82843	18.9494	15.8355	17.3925	2.2018	15	35	23	29	8.48528	29.269	21.681	25.475	5.36556	15					39.8471	25.9986	32.9228	9.79234	15	40	26	33	9.89949	39.9871	26	32.9935	9.89038		15	16	17	16.5	0.707107
16	13	9	11	2.82843	7.88707	7.25879	7.57293	0.444264	21	17	19	2.82843	19.8814	16.1327	18.007	2.65074	16	35	23	29	8.48528	30.3505	22.0336	26.1921	5.88091	16					39.9042	25.9994	32.9518	9.83224	16					39.9932	26	32.9966	9.89471		16	16	17	16.5	0.707107
17	13	9	11	2.82843	8.59301	7.56239	8.0777	0.728756	21	17	19	2.82843	20.6865	16.3556	18.521	3.06242	17	35	23	29	8.48528	31.2411	22.2935	26.7673	6.32688	17					39.9401	25.9997	32.9699	9.85732	17					39.9964	26	32.9982	9.89699		17
18	13	9	11	2.82843	9.22546	7.81741	8.52143	0.995643									18	35	23	29	8.48528	31.9697	22.4844	27.227	6.70712	18					39.9625	25.9999	32.9812	9.87306	18					39.9981	26	32.9991	9.89818		18
19	13	9	11	2.82843	9.78453	8.03011	8.90732	1.24056									19	35	23	29	8.48528	32.5625	22.6241	27.5933	7.02756	19					39.9765	25.9999	32.9882	9.88294	19					39.999	26	32.9995	9.8988		19
20	13	9	11	2.82843	10.2733	8.20651	9.23989	1.46142									20	35	23	29	8.48528	33.043	22.7262	27.8846	7.2951	20					39.9853	26	32.9926	9.88913	20					39.9995	26	32.9997	9.89913		20
21	13	9	11	2.82843	10.6966	8.35213	9.52437	1.6578									21					33.431	22.8007	28.1158	7.51681	21					39.9908	26	32.9954	9.893	21					39.9997	26	32.9999	9.89931		21
22	13	9	11	2.82843	11.0605	8.47189	9.7662	1.83043									22					33.7436	22.8549	28.2993	7.69944	22					39.9942	26	32.9971	9.89543	22					39.9999	26	32.9999	9.8994		22
23	13	9	11	2.82843	11.3714	8.57008	9.97072	1.9808									23					33.9948	22.8945	28.4447	7.84913	23					39.9964	26	32.9982	9.89695	23										23
24	13	9	11	2.82843	11.6355	8.6504	10.1429	2.11077									24					34.1964	22.9233	28.5598	7.97132	24					39.9977	26	32.9989	9.8979	24										24
25	13	9	11	2.82843	11.8589	8.71596	10.2874	2.22242									25					34.358	22.9442	28.6511	8.07075	25					39.9986	26	32.9993	9.8985	25										25
26	13	9	11	2.82843	12.0473	8.76939	10.4083	2.31783									26					34.4873	22.9594	28.7234	8.15142	26					39.9991	26	32.9996	9.89887	26										26
27	13	9	11	2.82843	12.2056	8.81287	10.5092	2.39903									27					34.5907	22.9705	28.7806	8.21672	27					39.9994	26	32.9997	9.8991	27										27
																										28					0.519136	0.0717683	0.295452	0.316337	28										28
Rate of production	0.9	0.7			0.57	0.47	0.52	0.0707107	1.75	1.9			1.25	1.3	1.275	0.0353553		2.92	2.7			2.18	1.9	2.04	0.19799		6.9	7.4			5.4	5	5.2	0.282843		9.5	9.6			6.6	8.2	7.4	1.13137			10.8	9
R square	89	81			0.9	0.95			91	91			96	96				78	86			97	97				88	90			98	97				98	98	95		98	99						100
[truncated: 13 more columns]

## Sheet:  COD_data figure 3
Chemical Oxygen Demand of Cooking oil
COD mg L-1	COD mg L-1	average	%	St Dev
150	170	160	100	14.1421
150	160	155	96.875	7.07107
120	110	115	71.875	7.07107
100	85	92.5	57.8125	10.6066
80	65	72.5	45.3125	10.6066
30	50	40	25	14.1421
15	20	17.5	10.9375	3.53553
10	7	8.5	5.3125	2.12132
6	9	7.5	4.6875	2.12132
6	9	7.5	4.6875	2.12132
6	9	7.5	4.6875	2.12132
6	9	7.5	4.6875	2.12132
6	9	7.5	4.6875	2.12132

## Sheet: Table 1 (Temp& Salinit&Salinity
	Cummulated volume of biogas formation in ml from Temp 30 C									Cummulated volume of biogas formation in ml from temp 35									Cummulated volume of biogas formation in ml from Temp 40 C									Cummulated volume of biogas formation in ml from Temp 45 C									Cummulated volume of biogas formation in ml from pH 4									Cummulated volume of biogas formation in ml from pH 5
	Raw data				Gompezt model					Raw data				Data from Gompezt Model					Raw data				Gompezt model					Raw data				Gompezt model					Raw data				Gompezt model					Raw data
Time	Cummulated biogas volume 1	Cummulated biogas volume 2	Average	STDV	Gompezt model1 :Rm=1,2	Gompezt model1 :Rm=0.73	average	STD	day	Cummulated biogas volume 1	Cummulated biogas volume 2	Average	STDV	Gompezt model1 :Rm=1,2	Gompezt model1 :Rm=0.73	average	STD		Cummulated biogas volume 1	Cummulated biogas volume 2	Average	STDV	Gompezt model1 :Rm=1,2	Gompezt model1 :Rm=0.73	average	STD		Cummulated biogas volume 1	Cummulated biogas volume 2	Average	STDV	Gompezt model1 :Rm=1,2	Gompezt model1 :Rm=0.73	average	STD		Cummulated biogas volume 1	Cummulated biogas volume 2	Average	STDV	Gompezt model1 :Rm=1,2	Gompezt model1 :Rm=0.73	average	STD	day	Cummulated biogas volume 1	Cummulated biogas volume 2	Average	STDV
0	0	0	0	0	0.341745	1.09804	0.719891	0.53478	0	0	0	0	0	0.519136	0.0717683	0.295452	0.316337		0	0	0	0	0.341745	0.394713	0.368229	0.0374539		0	0							0	0	0	0	0	0.303735	0.164282	0.234009	0.0986083	0	0	0	0	0
1	1	1	1	0	2.24359	2.90347	2.57353	0.466606	1	1	4	2.5	2.12132	2.63952	1.71569	2.17761	0.653248		2	5	3.5	2.12132	2.24359	2.63952	2.44156	0.279964		0	0							1	1	1	1	0	0.593892	0.461916	0.527904	0.0933212	1	0	1	0.5	0.707107
2	4.5	4	4.25	0.353553	6.82138	5.9423	6.38184	0.621604	2	2	9	5.5	4.94975	7.30153	7.41942	7.36047	0.083362		6	11	8.5	3.53553	6.82138	8.07675	7.44906	0.887678		0	0							2	1	1.5	1.25	0.353553	1.01695	0.97686	0.996904	0.0283462	2	3	5	4	1.41421
3	12	9	10.5	2.12132	13.1597	10.0703	11.615	2.18455	3	11	23	17	8.48528	13.8006	14.5793	14.19	0.550638		11	19	15	5.65685	13.1597	15.5995	14.3796	1.72518		1	0							3	2.25	2	2.125	0.176777	1.56556	1.68066	1.62311	0.0813928	3	11	8	9.5	2.12132
4	22	13	17.5	6.36396	19.4035	14.8515	17.1275	3.21873	4	22	26	24	2.82843	20.5537	19.9101	20.2319	0.455125		22	28	25	4.24264	19.4035	22.9808	21.1922	2.52953		1	2							4	3	3	3	0	2.21292	2.49002	2.35147	0.19594	4	13	8	10.5	3.53553
5	32	16	24	11.3137	24.4079	19.7718	22.0899	3.27824	5	34	26	30	5.65685	26.3712	22.9883	24.6798	2.39211		31	39	35	5.65685	24.4079	28.8666	26.6372	3.15275		2	3							5	9	4.5	6.75	3.18198	2.92093	3.31043	3.11568	0.275418	5	19	8	13.5	7.77817
6	34	34	34	0	27.9522	24.4106	26.1814	2.50435	6	37	26	31.5	7.77817	30.8216	24.5645	27.693	4.4244		52	40	46	8.48528	27.9522	33.0127	30.4825	3.57828		2	3							6	9	7	8	1.41421	3.64942	4.06902	3.85922	0.2967	6	19	15	17	2.82843
7	34	44	39	7.07107	30.284	28.5097	29.3969	1.2546	7	40	26	33	9.89949	33.9804	25.3276	29.654	6.11843		52	40	46	8.48528	30.284	35.7261	33.0051	3.84815		2	3							7	9	7	8	1.41421	4.36307	4.72505	4.54406	0.255956	7	19	15	17	2.82843
8	34	44	39	7.07107	31.7523	31.963	31.8576	0.148919	8	40	26	33	9.89949	36.1195	25.6876	30.9036	7.37644		52	40	46	8.48528	31.7523	37.4263	34.5893	4.01207		2	3							7	9	7	8	1.41421	5.03515	5.26546	5.1503	0.162857	8	19	15	17	2.82843
9	34	44	39	7.07107	32.6533	34.7711	33.7122	1.49752	9	40	26	33	9.89949	37.5259	25.8554	31.6906	8.25223		52	40	46	8.48528	32.6533	38.4645	35.5589	4.10917		2	3							7	9	7	8	1.41421	5.64834	5.69519	5.67177	0.0331327	9	19	15	17	2.82843
10	34	44	39	7.07107	33.1976	36.9959	35.0968	2.68582	10	40	26	33	9.89949	38.4335	25.9332	32.1834	8.83905		52	40	46	8.48528	33.1976	39.089	36.1433	4.16583		2								7	9	7	8	1.41421	6.19375	6.02827	6.11101	0.117012	10	19	15	17	2.82843
11	34	44	39	7.07107	33.5235	38.7251	36.1243	3.67809	11					39.0125	25.9692	32.4909	9.22306		52	40	46	8.48528	33.5235	39.4613	36.4924	4.19861															6.66908	6.28168	6.47538	0.273928	11	19	15	17	2.82843
12	34	44	39	7.07107	33.7176	40.0502	36.8839	4.47782	12					39.3793	25.9858	32.6825	9.47064		52	40	46	8.48528	33.7176	39.682	36.6998	4.21747															7.07658	6.4719	6.77424	0.427575		19	15	17	2.82843
13	34	44	39	7.07107	33.8329	41.0551	37.444	5.1069	13					39.6105	25.9934	32.802	9.62871		52	40	46	8.48528	33.8329	39.8126	36.8227	4.22828															7.42138	6.6133	7.01734	0.571403
14	34	44	39	7.07107	33.9011	41.8113	37.8562	5.59335	13					39.7558	25.997	32.8764	9.72899						33.9011	39.8896	36.8953	4.23446															7.71006	6.71766	7.21386	0.701734
rate	6.58	4.95			4.9	3.46	4.18	1.01823		6.9	7.4			5.4	5	5.2	0.282843		6.3	7.8			5.1	5.9	5.5	0.565685		ND	ND	ND	ND	ND	ND	ND	ND		0.73	0.83			0.48	0.64	0.56	0.113137		3.7	2.3
R2 squqre	87	98			98	97				93	88			98	97				93	98			98	99													94	96			98	97				89	92
[truncated: 44 more columns]

## Sheet: Figure 4 data_CO and Fatty acid
	Cummulated volume of biogas formation in ml 0.01% palmatic acid									Cummulated volume of biogas formation in ml 0.1% palmatic acid									Cummulated volume of biogas formation in ml 1% palmatic acid									Cummulated volume of biogas formation in ml 0.01% stearic acid									Cummulated volume of biogas formation in ml0.1% stearic acid									Cummulated volume of biogas formation in ml 1% stearic acid
	Raw data				Gompezt model					Raw data				Gompezt model					Raw data				Gompezt model					Raw data				Gompezt model					Raw data				Gompezt model					Raw data
Day	Cummulated biogas volume 1	Cummulated biogas volume 2	Average	STDV	Gompezt model1 :Rm=1,2	Gompezt model1 :Rm=0.73	average	STD		Cummulated biogas volume 1	Cummulated biogas volume 2	Average	STDV	Gompezt model1 :Rm=1,2	Gompezt model1 :Rm=0.73	average	STD		Cummulated biogas volume 1	Cummulated biogas volume 2	Average	STDV	Gompezt model1 :Rm=1,2	Gompezt model1 :Rm=0.73	average	STD		Cummulated biogas volume 1	Cummulated biogas volume 2	Average	STDV	Gompezt model1 :Rm=1,2	Gompezt model1 :Rm=0.73	average	STD		Cummulated biogas volume 1	Cummulated biogas volume 2	Average	STDV	Gompezt model1 :Rm=1,2	Gompezt model1 :Rm=0.73	average	STD		Cummulated biogas volume 1	Cummulated biogas volume 2	Average	STDV
0	0.5	1	0.75	0.353553	0.626886	0.461916	0.544401	0.116651		0	0	0	0	2.26874	2.10058	2.18466	0.118906		0	0	0	0	0.750281	0.147537	0.448909	0.426205	0	1	0.5	0.75	0.176777	0.725868	0.461916	0.593892	0.186642	0	0	0	0	0	1.51039	0.186981	0.848684	0.935789		0	0	0	0
1	10	5.5	7.75	1.59099	7.94004	4.35945	6.14974	2.53186		4	2	3	0.707107	4.48719	3.36539	3.92629	0.79323		0	0	0	0	1.70475	0.670476	1.18761	0.731343	1	9	6	7.5	1.06066	7.54912	4.84519	6.19715	1.91197	1	3	8	5.5	3.53553	2.83749	2.04563	2.44156	0.559927		2	3	2.5	0.707107
2	9.5	7	8.25	0.883883	9.38822	6.44567	7.91694	2.0807		6	3	4.5	1.06066	7.74027	5.02902	6.38464	1.91714		1	2	1.5	0.353553	3.2994	1.97964	2.63952	0.933212	2	11	7	9	1.41421	10.4412	6.65994	8.55056	2.67374	2	4	17	10.5	9.19239	4.73387	7.30234	6.01811	1.81618		5	5	5	0
3	9.5	7	8.25	0.883883	9.49258	6.90011	8.19635	1.83316		16	6	11	3.53553	11.9687	7.08195	9.52531	3.45544		4	3	3.5	0.353553	5.61257	4.29393	4.95325	0.932418	3	11	7	9	1.41421	10.9209	6.95298	8.93692	2.80572	3	10	24	17	9.89949	7.1721	14.368	10.77	5.08827		7	9	8	1.41421
4	9.5	7	8.25	0.883883	9.49951	6.98249	8.241	1.7798		21	8	14.5	4.59619	16.9578	9.48098	13.2194	5.28693		7	11	9	1.41421	8.60586	7.47032	8.03809	0.802949	4	11	7	9	1.41421	10.989	6.99362	8.99131	2.82517	4	13	28	20.5	10.6066	10.0485	20.5936	15.3211	7.45652		12	14	13	1.41421
5	9.5	7	8.25	0.883883	9.49997	6.99695	8.24846	1.7699		27	18	22.5	3.18198	22.4049	12.1571	17.281	7.24625		12	17	14.5	1.76777	12.138	11.1	11.619	0.733965	5	11	7	9	1.41421	10.9985	6.99914	8.99881	2.82796	5	19	28	23.5	6.36396	13.2124	24.9394	19.0759	8.29219		17	16	16.5	0.707107
6	9.5	7	8.25	1.76777	9.5	6.99947	8.24973	1.76814		34	46	40	4.24264	27.9931	15.0264	21.5097	9.16891		20	18	19	0.707107	16.007	14.7339	15.3704	0.900183	6	11	7	9	1.41421	10.9998	6.99988	8.99984	2.82836	6	21	31	26	7.07107	16.4998	27.6129	22.0563	7.85814		18	18	18	0
7	9.5	7	8.25	1.76777	9.5	6.99991	8.24995	1.76783		63	51	57	4.24264	33.4475	18.0002	25.7238	10.9229		31	24	27.5	2.47487	19.998	18.0418	19.0199	1.38327	7	11	7	9	1.41421	11	6.99998	8.99998	2.82842	7	22	31	26.5	6.36396	19.7608	29.1498	24.4553	6.63897		27	21	24	4.24264
8	9.5	7	8.25	1.76777	9.5	6.99998	8.24999	1.76778		68	51	59.5	6.01041	38.5628	20.9949	29.7788	12.4224		50	30	40	7.07107	23.9205	20.8538	22.3871	2.16847	8	11	7	9	1.41421	11	7	9	2.82843	8	39	31	35	5.65685	22.8762	30.0017	26.439	5.03851		37	26	31.5	7.77817
9	9.5	7	8.25	1.76777	9.5	7	8.25	1.76777		68	51	59.5	12.0208	43.2093	23.9371	33.5732	13.6275		50	30	40	7.07107	27.628	23.1298	25.3789	3.18074	9	11	7	9	1.41421	11	7	9	2.82843	9	43	31	37	8.48528	25.7627	30.465	28.1138	3.32501		41	25	33	11.3137
10					9.5	7	8.25	1.76777		68	51	59.5	12.0208	47.3235	26.7679	37.0457	14.535		50	30	40	7.07107	31.0242	24.9083	27.9662	4.32453	10	11	7	9	1.41421	11	7	9	2.82843	10	43	31	37	8.48528	28.3715	30.7143	29.5429	1.65662		39	31	35	5.65685
11					9.5	7	8.25	1.76777						50.8924	29.4431	40.1677	15.167		50	30	40	7.07107	34.0572	26.2636	30.1604	5.51096	11	11	7	9	1.41421	11	7	9	2.82843	11	43	31	37	8.48528	30.682	30.8477	30.7649	0.117135		45	31	38	9.89949
12					9.5	7	8.25	1.76777						53.9382	31.933	42.9356	15.56		50	30	40	7.07107	36.7114	27.2777	31.9946	6.67063	12	11	7	9	1.41421	11	7	9	2.82843	12	43	31	37	8.48528	32.6953	30.9189	31.8071	1.25607		49	31	40	12.7279
13					9.5	7	8.25	1.76777						56.5036	34.2204	45.362	15.7566		50	30	40	7.07107	38.9963	28.027	33.5116	7.7565	13	11	7	9	1.41421	11	7	9	2.82843	13	43	31	37	8.48528	34.4261	30.9568	32.6915	2.45316		49	31	40	12.7279
14														59.9088	45.2208	52.5648	10.386		50	30	40	7.07107	40.9375	28.5754	34.7564	8.74132	14	11	7	9	1.41421	11	7	9	2.82843		43	31	37	8.48528	35.8982	30.977	33.4376	3.47982		49	31	40	12.7279
15														61.5248	46.3956	53.9602	10.698										15	11	7	9	1.41421	11	7	9	2.82843		43	31	37	8.48528	37.1394	30.9878	34.0636	4.34981		49	31	40	12.7279
16														62.832	47.3413	55.0867	10.9536										16	11	7	9	1.41421	11	7	9	2.82843		43	31	37	8.48528	38.1782	30.9935	34.5859	5.08038		49	31	40	12.7279
17
18
19
20
21
	9.5	4.5		2	7.3	3.8	5.55	2.47487		5.6	3.2	60	12	4	2	3	1.41421		4.2	3.7			2.8	2.2	2.5	0.424264		8	5.5			6.8	4.4	5.6	1.69706		3.3	7.2			2.7	5.3	4	1.83848		3.7	3.2
	100	83			100	100				97	84			98	98	97			85	93			96	93				100	100			100	100				96	98			98	98				96	99
[truncated: 28 more columns]

## Sheet: Figure 5 Glycerol
	Cummulated volume of biogas formation in ml 0.1% glycerol									Cummulated volume of biogas formation in ml 1% glycerol									Cummulated volume of biogas formation in ml 10% glycerol									Cummulated volume of biogas formation in ml 25% glycerol									Cummulated volume of biogas formation in ml50 % glycerol									Cummulated volume of biogas formation in ml 100% glycerol
	Raw data				Gompezt model					Raw data				Gompezt model					Raw data				Gompezt model					Raw data				Gompezt model					Raw data				Gompezt model					Raw data
Day	Cummulated biogas volume 1	Cummulated biogas volume 2	Average	STDV	Gompezt model1 :Rm=1,2	Gompezt model1 :Rm=0.73	average	STD		Cummulated biogas volume 1	Cummulated biogas volume 2	Average	STDV	Gompezt model1 :Rm=1,2	Gompezt model1 :Rm=0.73	average	STD		Cummulated biogas volume 1	Cummulated biogas volume 2	Average	STDV	Gompezt model1 :Rm=1,2	Gompezt model1 :Rm=0.73	average	STD		Cummulated biogas volume 1	Cummulated biogas volume 2	Average	STDV	Gompezt model1 :Rm=1,2	Gompezt model1 :Rm=0.73	average	STD		Cummulated biogas volume 1	Cummulated biogas volume 2	Average	STDV	Gompezt model1 :Rm=1,2	Gompezt model1 :Rm=0.73	average	STD		Cummulated biogas volume 1	Cummulated biogas volume 2	Average	STDV
0	1	1	1	0	1.25377	0.890838	1.07231	0.256633	0	2	1	1.5	0.353553	7.12671	5.41102	6.26886	1.21318	0	0	0	0	0	2.9646	2.53859	2.75159	0.301236	0	0	0	0	0	1.73558	2.44975	2.09267	0.504996	0	0	0	0	0	2.22218	2.63264	2.42741	0.290242	0	0	0	0	0
1	15.5	12.5	14	2.12132	13.5037	10.3229	11.9133	2.24913	1	32	18	25	4.94975	16.5969	11.5009	14.0489	3.60344	1	5	27	16	15.5563	6.33485	7.52264	6.92874	0.839891	1	16	33	24.5	12.0208	6.92874	8.90838	7.91856	1.39982	1	19	39	29	7.07107	6.92874	8.90838	7.91856	1.39982	1	14	9	11.5	3.53553
2	16	13.5	14.75	1.76777	18.2022	13.1471	15.6747	3.57447	2	55	23	39	11.3137	29.7159	19.8316	24.7738	6.98928	2	15	34	24.5	13.435	11.4684	16.3472	13.9078	3.44984	2	37	47	42	7.07107	17.338	21.3765	19.3572	2.8556	2	33	58	45.5	8.83883	15.4475	20.668	18.0578	3.69144	2	23	22	22.5	0.707107
3	19	13.5	16.25	3.88909	18.8979	13.4648	16.1813	3.84181	3	67	32	49.5	12.3744	44.3896	29.4001	36.8948	10.5992	3	29	53	41	16.9706	18.2384	28.4625	23.3505	7.22956	3	57	75	66	12.7279	31.837	38.6961	35.2665	4.8501	3	58	71	64.5	4.59619	27.1868	36.952	32.0694	6.905	3	30	24	27	4.24264
4	19	13.5	16.25	3.88909	18.9871	13.4965	16.2418	3.88246	4	72	43	57.5	10.253	58.5287	39.076	48.8024	13.7551	4	37	60	48.5	16.2635	26.2106	42.3	34.2553	11.3769	4	76	99	87.5	16.2635	47.6219	57.8639	52.7429	7.24222	4	71	90	80.5	6.71751	40.4993	55.1889	47.8441	10.3871	4	45	31	38	9.89949
5	19	13.5	16.25	3.88909	18.9984	13.4997	16.249	3.88819	5	79	53	66	9.19239	70.8126	47.9953	59.404	16.1342	5	43	75	59	22.6274	34.8	56.1407	45.4703	15.0901	5	84	105	94.5	14.8492	62.1832	76.0119	69.0975	9.77831	5	75	105	90	10.6066	53.6392	72.7994	63.2193	13.5483	5	53	50	51.5	2.12132
6	19	13.5	16.25	3.88909	18.9998	13.5	16.2499	3.88897	6	89	80	84.5	3.18198	80.7458	55.6828	68.2143	17.7222	6	51	81	66	21.2132	43.4313	68.7248	56.078	17.8851	6	90	115	102.5	17.6777	74.2068	91.4547	82.8307	12.1961	6	82	117	99.5	12.3744	65.3917	88.1385	76.7651	16.0844	6	71	59	65	8.48528
7	19	13.5	16.25	3.88909	19	13.5	16.25	3.88907	7	97	82	89.5	5.3033	88.3893	61.9935	75.1914	18.6646	7	58	85	71.5	19.0919	51.6436	79.4089	65.5263	19.633	7	105	135	120	21.2132	83.4275	103.673	93.5503	14.3157	7	97	130	113.5	11.6673	75.1943	100.576	87.8852	17.9476	7	85	66	75.5	13.435
8	19	13.5	16.25	3.88909	19	13.5	16.25	3.88909	8	104	82	93	7.77817	94.0727	66.9944	80.5336	19.1472	8	67	89	78	15.5563	59.13	88.0455	73.5877	20.4464	8	105	135	120	21.2132	90.1595	112.873	101.516	16.0607	8	105	128	116.5	8.13173	82.9764	110.173	96.5746	19.2307	8	90	71	80.5	13.435
9	19	13.5	16.25	3.88909	19	13.5	16.25	3.88909	9	104	82	93	7.77817	98.1999	70.8574	84.5286	19.334	9	96	91	93.5	3.53553	65.7297	94.7856	80.2577	20.5456	9	105	135	120	21.2132	94.9165	119.57	107.243	17.4329	9	105	135	120	10.6066	88.9425	117.328	103.135	20.0712	9	93	82	87.5	7.77817
10	19	13.5	16.25	3.88909	19	13.5	16.25	3.88909	10	104	82	93	7.77817	101.148	73.7869	87.4676	19.3475	10	96	94	95	1.41421	71.3973	99.915	85.6562	20.1651	10	105	135	120	21.2132	98.2058	124.336	111.271	18.4767	10	105	135	120	10.6066	93.4049	122.536	107.971	20.5991	10	118	117	117.5	0.707107
11	19	13.5	16.25	3.88909	19	13.5	16.25	3.88909	11	104	82	93	7.77817	103.231	75.9788	89.605	19.2704	11	96	99	97.5	2.12132	76.1656	103.749	89.9573	19.5044	11	105	135	120	21.2132	100.448	127.674	114.061	19.2522	11	105	135	120	10.6066	96.685	126.267	111.476	20.9176	11	130	132	131	1.41421
12	19	13.5	16.25	3.88909	19	13.5	16.25	3.88909	12	104	82	93	7.77817	104.691	77.6032	91.1473	19.1542	12	96	105	100.5	6.36396	80.1135	106.578	93.3458	18.7133	12	105	135	120	21.2132	101.961	129.989	115.975	19.8185	12	105	135	120	10.6066	99.0666	128.909	113.988	21.1015	12	155	145	150	7.07107
13	19	13.5	16.25	3.88909	19	13.5	16.25	3.88909	13	104	82	95	9.19239	105.709	78.7986	92.2539	19.0287	13	96	114	105	12.7279	83.3413	108.647	95.9939	17.8935	13	105	135	120	21.2132	102.977	131.582	117.279	20.2269	13	105	135	120	10.6066	100.781	130.765	115.773	21.2016	13	165	145	155	14.1421
14	19	13.5	16.25	3.88909	19	13.5	16.25	3.88909	14	108	82	95	9.19239	106.416	79.6738	93.0451	18.9099	14	96	114	105	12.7279	85.9546	110.149	98.0517	17.108	14	105	135	120	21.2132	103.655	132.673	118.164	20.5188	14	105	135	120	10.6066	102.007	132.062	117.034	21.2514	14	165	145	155	14.1421
15	19	13.5	16.25	3.88909	19	13.5	16.25	3.88909	15	108	82	95	9.19239	106.906	80.3124	93.6094	18.8048	15	96	114	105	12.7279	88.0542	111.235	99.6446	16.3913	15	105	135	120	21.2132	104.107	133.418	118.762	20.726	15	105	135	120	10.6066	102.881	132.964	117.923	21.2721	15	165	145	155	14.1421
16	19	13.5	16.25	3.88909	19	13.5	16.25	3.88909	16	108	82	95	9.19239	107.245	80.777	94.0111	18.7159	16	96	114	105	12.7279	89.7311	112.018	100.874	15.759	16	105	135	120	21.2132	104.407	133.925	119.166	20.8723	16	105	135	120	10.6066	103.502	133.591	118.546	21.2766	16	165	145	155	14.1421
17	19	13.5	16.25	3.88909	19	13.5	16.25	3.88909	17					107.479	81.1144	94.2969	18.6429	17	96	114	105	12.7279	91.064	112.58	101.822	15.2142	17	105	135	120	21.2132	104.607	134.27	119.439	20.9752	17	105	135	120	10.6066	103.941	134.026	118.984	21.273	17	165	145	155	14.1421
18	19	13.5	16.25	3.88909	19	13.5	16.25	3.88909	18					107.641	81.3591	94.5001	18.5842	18	96	114	105	12.7279	92.1196	112.984	102.552	14.7531	18	105	135	120	21.2132	104.739	134.505	119.622	21.0474	18	105	135	120	10.6066	104.252	134.327	119.29	21.2657	18	165	145	155	14.1421
19	19	13.5	16.25	3.88909	19									107.753	81.5363	94.6445	18.5377	19	96	114	105	12.7279	92.9533	113.273	103.113	14.3682		105	135	120	21.2132					19	105	135	120	10.6066	104.472	134.535	119.504	21.2573	19	165	145	155	14.1421
																																													20
	14.5	11.5			12.5	9.4	10.95	2.19203		14.8	9.8			11.5	8.5	10	2.12132		8.7	14.1			7.3	10.7	9	2.40416		15.9	19.3			10	14	12	2.82843		13.5	18.4			10	14	12	2.82843		11.7	9.2
	100	100			100	100				90	98			98	100				98	97			99	99				97	96			96	97				96	96			99	99				99	99
[truncated: 4 more columns]
